# Supplementary material for: Cancer Cell-Derived PDGFB Stimulates mTORC1 Activation in Renal Carcinoma
Source: Int J Mol Sci. 2023 Mar 29;24(7):6447. doi: 10.3390/ijms24076447 (PMC10095210; doi:10.3390/ijms24076447)
Supplement: Supplementary file 1 [file ijms-24-06447-s001.zip]

Archive with 1 entries (1 files):
- ijms-2090539-supplementary.pdf
